# Supplementary material for: PK/PD Analysis by Nonlinear Mixed-Effects Modeling of a Marbofloxacin Dose Regimen for Treatment of Goat Mastitis Produced by Coagulase-Negative Staphylococci
Source: Animals (Basel). 2021 Oct 29;11(11):3098. doi: 10.3390/ani11113098 (PMC8614466; doi:10.3390/ani11113098)
Supplement: Supplementary file 1 [file animals-11-03098-s001.zip]

Archive with 1 entries (1 files):
- animals-1350371-supplementary.pdf
